# Supplementary material for: Maternal aryl hydrocarbon receptor activation protects newborns against necrotizing enterocolitis
Source: Nat Commun. 2021 Feb 15;12:1042. doi: 10.1038/s41467-021-21356-4 (PMC7884836; doi:10.1038/s41467-021-21356-4)
Supplement: Supplementary file 4 — Source Data [file 41467_2021_21356_MOESM4_ESM.xlsx]

## Sheet: Figure 1
1b	Cyp1a1 qRT-PCR, mother			1c	Cyp1a1 qRT-PCR, fetus			1d	Cyp1a1 qRT-PCR, p1			1e	Cyp1a1 qRT-PCR, p11
	Ctrl	M-I3C			Ctrl	M-I3C			Ctrl	M-I3C			Ctrl	M-I3C
	0.800134	465.908			0.963578	1.13853			1.2	2.4			0.666667	11.6667
	1.13004	546.381			1.12351	1.01362			0.9	2.1			2	7.33333
	1.06982	628.622			0.669652	1.54742			0.9	1.8			0.333333	7.16667
					1.32256	0.997663							1.16667	11.3333
					0.985553	1.14357							0.833333	8.33333
					0.812377	1.35141								15
					1.19711	1.32625								6
					1.06695	1.27955
					0.85871
1g	NEC score, maternal I3C			1h	Il6 qRT-PCR, maternal I3C			1i	Tnf-a qRT-PCR, maternal I3C
	NEC	NEC+ M-I3C			NEC	NEC+ M-I3C			NEC	NEC+ M-I3C
	3	1			0.32	0.16			1.41143	0.0742857
	3	2			1.96	0.24			1.52286	0.854286
	2.5	2			0.68	0.52			0.334286	0.668571
	2	1			1.48	0.52			1.67143	0.222857
	2	2			1.32	1.04			1.48571	1.48571
	2.5	1			0.6	0.88			0.52	0.594286
	2.5				1.36	0.56			0.668571	0.408571
					0.36	0.08			2.00571	0.408571
					0.72	0.32			0.742857	0.445714
					0.52	0.64			1.11429	1.15143
					2.72	0.36			0.705714	0.445714
					0.76	1			0.482857	0.185714
					0.2	0.12			0.334286	0.148571
1j	Cyp1a1 qRT-PCR, amniotic fluid			1k	Cyp1a1 qRT-PCR, breast milk			1l	Cyp1a1 qRT-PCR, serum			1m	Il6 qRT-PCR			1n	Tnf-a qRT-PCR
	Ctrl	M-I3C			Ctrl	M-I3C			Ctrl	M-I3C			LPS	LPS+ M-I3C			LPS	LPS+ M-I3C
	0.112903	3.3871			1.5	11.25			1.84546	8.08149			1.16925	0.312316			1.02733	0.177126
	0.112903	2.25807			0.75	11.25			0.475381	1.87121			1.34218	0.71497			0.885628	0.262146
	1.12903	2.25807			0.75	13.5			1.13974	2.78878			1.19506	0.900811			0.538462	0.11336
	2.25807	1.12903							0.539419	1.19057			0.557522	0.903392			0.651822	0.177126
	1.12903	2.25807							0.5	30			0.838864	0.268437			1.60121	0.219636
	1.12903	10.1613							0.5	25			0.807891	0.616888			0.580972	0.198381
	1.12903	2.25807							0.5	5			1.08923	0.22972			1.71457	0.340081
	0.690061	1.75114							0.5	15				0.893068				0.382591
	2.05889	3.1562							0.5	40
	0.457141	8.85347							5	35
	0.793907	2.28423							0.5	15
									0.5	10
									0.5

## Sheet: Figure 2
2b	AHR flourecence, human			2c	AHR qRT-PCR, human			2e	AHR flourecence, mouse			2f	Ahr qRT-PCR, mouse			2h	AHR flourecence, piglet			2i	Ahr qRT-PCR, piglet
	Ctrl	NEC			Ctrl	NEC			Ctrl	NEC			Ctrl	NEC			Ctrl	NEC			Ctrl	NEC
	53.1468	46.2446			1.37068	0.594162			71.52	56.117			1.11801	0.399714			74.537	56.117			0.91065	0.733565
	83.9482	28.4111			0.897904	0.240856			95.5811	59.7188			0.777882	0.4881			84.7715	59.7188			0.960093	0.617653
	46.4371	30.5571			1.04183	0.518062			106.336	21.8394			0.984994	0.39048			90.9561	21.8394			1.17527	0.744917
	81.159	46.4371			0.91523	0.490264			141.439	43.1227			1.13208	0.491618			87.0711	48.7811			0.976363	0.774179
	72.2173	48.8893			0.868462	0.540596			140.53	49			1.14528	0.290661			80.4013	60			0.977625	0.773296
	79.1252	49.1194			0.787921	0.127199							1.12681	0.347166			119.157	53
	75.1527	37.9629			0.83584	0.854207							0.912659	0.271093			91.704
		44.3732			1.27254	1.04215							0.802287	0.483263
		30.9965			0.792472	0.72498								0.628813
		40.0051			0.774105
					0.619382
					1.42551
					1.64251
					0.920493
					0.835127
2k	NEC score						2l	Il6 qRT-PCR						2m	Tnf-a qRT-PCR
	WT	WT	Ahr-/-	AhrΔIEC	AhrΔLys			WT	WT	Ahr-/-	AhrΔIEC	AhrΔLys			WT	WT	Ahr-/-	AhrΔIEC	AhrΔLys
	Ctrl	NEC	NEC	NEC	NEC			Ctrl	NEC	NEC	NEC	NEC			Ctrl	NEC	NEC	NEC	NEC
	0	2	3	3	3			0.907216	8.00051	24.4495	9.71068	3.56719			0.522764	1.36499	1.44237	1.02203	0.45815
	0	3	3	3	2.5			0.494845	1.54848	11.7802	3.56719	6.73803			0.493721	0.522764	3.48753	0.881057	1.40969
	0	2.5	3	3	2			0.164948	1.54848	13.3361	22.394	1.38724			0.464679	0.493721	3.70281	1.79736	0.634361
	0	2	3	3	2.5			1.15464	8.77475	14.6697	2.77448	1.10704			0.563877	1.80063	3.72434	1.30397	1.51542
	0	3	3	3	2			1.07217	5.93586	23.0048	24.1776	2.37813			0.881057	1.74255	1.95904	2.85462	0.634361
	0	2.5	3	3	2			2.47423	2.58081	25.3386	16.0524	3.96354			0.317181	0.464679	1.78682	2.5022	2.64317
	0	2.5	3	3	2				9.11616	21.1155	2.17995	5.54896				1.5859	1.29168	0.9163	2.18502
									2.5763		10.3052	4.16172				0.986784		1.79736	1.51542
									5.74714		3.56719					0.563877		2.04405
									6.73803							0.881057
									2.77448							0.317181
									2.5763							1.23348
									5.74714							1.09251
									2.5763							1.33921

## Sheet: Figure 3
3b	Cyp1a1 qRT-PCR						3c	NEC score
	Ctrl	WT	Ahr-/-	AhrΔIEC	AhrΔLys			Ctrl	WT	Ahr-/-	AhrΔIEC	AhrΔLys
	-I3C	+I3C	+I3C	+I3C	+I3C			+I3C	NEC+I3C	NEC+I3C	NEC+I3C	NEC+I3C
	1.80969	300.496	0.185318	1.39397	3.35038			0	1	2	2	1
	2.04758	106.597	0.390616	0.6636	6.0157			0	1	3	3	1
	0.570636	349.971	0.12662	4.67206	5.04886			0	1	3	2	2
	0.2554	197.607	0.11512	1.57023	3.77717			0	2	3	2	2
	0.316696	60.4724	0.125423	1.23324	16.9013			0	1	3	3	2
		87.3721	0.02969	0.502667	2.68922			0	1		2	2
		114.641	0.167067	6.26851	4.69782			0	0		2.5	1.5
		186.91	0.114183	1.84149	2.40083
		184.104	0.02969	1.47664	3.79586
		90.9301	0.127028	4.52097	2.57621
		40.8218	0.111408	2.39667	6.20436
			0.02969
			0.127707
3d	Il6 qRT-PCR						3e	Tnf-a qRT-PCR
	Ctrl	WT	Ahr-/-	AhrΔIEC	AhrΔLys			Ctrl	WT	Ahr-/-	AhrΔIEC	AhrΔLys
	+I3C	NEC+I3C	NEC+I3C	NEC+I3C	NEC+I3C			+I3C	NEC+I3C	NEC+I3C	NEC+I3C	NEC+I3C
	0.434783	0.652174	8.04348	5.54348	4.8913			1.24463	0.128755	4.01759	3.47586	1.32653
	0.978261	3.26087	3.69565	3.26087	1.84783			0.0858369	0.643777	4.34893	2.8	0.714286
	1.08696	0.543478	3.15217	1.41304	2.6087			1.22318	0.107296	3.68624	1.30345	0.102041
	1.08696	1.19565	8.80435	9.67391	0.76087			0.922747	0.236051	3.06496	3.81379	0.510204
	1.30435	4.23913	4.78261	6.95652	0.652174			1.52361	0.83691	3.64482	5.55172	0.918367
	0.978261	1.73913		11.6304	1.19565			0.655738	0.343348		12.6	0.408163
	0.543478	0.434783		20.6522				1.19438	0.0858369		10.669	1.83674
	2.17391	0.869565		13.8043				2.66979	0.171674		5.26207
	0.652174	2.6087		1.73913				0.128806	0.515021		1.97931
	0.76087	1.30435		2.6087				0.351288	3.54801		2.70345
		0.434783							1.54567
		3.46739							2.37705
		0.108696							0.655738
		0.456522							1.15925
		0.543478							1.01873
		1.52174							0.30445

## Sheet: Figure 4
4b	Cyp1a1 qRT-PCR, enteroids					4c	Tnf-a qRT-PCR, enteroids						4j	miR-146b qRT-PCR
	WT	Ahr-/-	WT	Ahr-/-			Ctrl	WT	Ahr-/-	WT	Ahr-/-			WT	Ahr-/-	WT	Ahr-/-
	-I3C	-I3C	+I3C	+I3C				LPS	LPS	LPS+I3C	LPS+I3C			-I3C	-I3C	+I3C	+I3C
	1.46104	0.0779221	43.5779	0.0194805			1.10745	3.96187	1.21664	3.69151	2.38128			1.12495	1.25927	1.0471	1.02115
	0.74026	0.0974026	12.039	0.0194805			0.7487	4.4922	2.88562	2.81283	2.10052			0.915068	1.28751	1.74389	1.08679
	0.798701	0.0194805	22.7533	0.0194805			1.14385	4.27383	2.44887	3.09879	2.02253			0.93949	0.970017	1.22492	1.02268
														1.00436	1.4432	1.20279	1.34245
														0.696795	1.37222	1.21042	1.55386
4e	NF-kB translocation					4f	Cyp1a1 qRT-PCR							1.17761		1.07
	Ctrl	LPS	Ctrl	LPS			WT	Ahr-/-	WT	Ahr-/-				1.14174		1.23637
	-I3C	-I3C	+I3C	+I3C			-I3C	-I3C	+I3C	+I3C						1.22721
	10.6281	76.8427	22.4628	53.6405			1.125	0.888889	948.375	0.444444
	8.6152	72.9608	11.6708	23.6653			1.125	0.888889	524.925	1.77778
	11.1065	40.8577	10.225	29.2514			0.975	1.77778	1453.65	1.33333			4k	let-7i qRT-PCR
	7.1115	46.8715	10.3544	40.9353			0.975	0.444444	437.55	1.33333				WT	Ahr-/-	WT	Ahr-/-
	7.1089	39.5048	20.0054	22.1089			0.3	0.444444	474.825	1.77778				-I3C	-I3C	+I3C	+I3C
	7.6382	35.6315	32.3438	46.3236			1.5	1.77778	124.575	0.888889				1.09538	1.32857	1.52076	0.872698
	32.0137	53.7177	10.9692	23.1969				0.888889	148.2	0.888889				0.836509	1.31856	1.34424	0.930571
	24.6171	57.5847	28.1293	24.9222				0.888889	146.475	0.444444				0.944933	1.01713	1.13178	0.828797
	8.2599	41.6481	19.0759	16.842					147.45					1.03991	1.29385	1.22517	1.24452
	10.2602	34.7467	15.5449	21.7313										0.957385	1.18782	1.25485	1.25022
	9.7502	66.4458	10.3793	31.4444										1.12587		1.3169
	14.1885	42.5099	13.4265	19.2479		4g	Il6 qRT-PCR									1.16065
	34.4932	74.517	13.1578	16.2599			Ctrl	WT	Ahr-/-	WT	Ahr-/-
	8.379	38.4147	14.2027	24.2529				LPS	LPS	LPS+I3C	LPS+I3C
	9.3023	65.509	39.742	27.9167			0.979844	17.8629	16.0142	9.29072	38.2711		4l	miR-223 qRT-PCR
	10.822	61.2511	17.7727	27.7223			1.33444	34.5328	57.403	12.0419	42.5235			WT	Ahr-/-	WT	Ahr-/-
	8.7185	59.8531	29.2165	17.1466			0.584787	15.1325	17.927	5.54737	10.6309			-I3C	-I3C	+I3C	+I3C
	7.5256	51.4489	26.0338	33.8838			1.0762	2.11439	10.2375	5.00616	23.3879			1.05749	1.04093	1.64772	1.13947
	9.972	76.3894	11.4215	17.8702			0.844894	13.5729	43.2719	1.39812	29.7664			0.979098	1.18974	1.44556	1.14137
	19.0192	42.472	14.9259	16.6646			1.17983	27.9124	34.6963	4.96106	21.2617			0.899011	1.12292	1.6184	1.17398
	20.1049	36.5965	23.4791	43.8265				18.5213	47.0058	2.43543	44.6497			1.25497	1.77399	1.2784	1.47568
	39.4902	49.5009	15.3054	9.1889					32.3651	6.76509	42.5235			0.821318	1.37854	1.62339	1.8799
	22.4748	44.7883	14.5106	13.8632										1.03395		1.4301
	14.8347	66.3709	27.7698	9.0403										0.954165		1.5803
	9.5462	76.2731	11.9067	12.7923		4h	Tnf-a qRT-PCR									1.45424
	14.2983	41.1813	13.1898	10.33			Ctrl	WT	Ahr-/-	WT	Ahr-/-
	23.7306	61.7953	33.9465	17.9273				LPS	LPS	LPS+I3C	LPS+I3C
	9.9578	32.1911	10.2	10.9261			2.21818	5.27273	8.49231	0.909091	5.16923		4m	CYP1A1 qRT-PCR, human
	21.5103	35.1094	13.0298	15.6159			0.436364	4.54545	8.73846	1.34546	6.27692			Ctrl	LPS	Ctrl	LPS
	24.5567	28.7177	16.9921	13.2019			0.254545	2.76364	5.78462	0.581818	4.92308			-I3C	-I3C	+I3C	+I3C
	6.2847	48.7787	8.3937	11.7572			0.654545	3.34545	7.50769	0.581818	7.13846			0.695584	0.298107	2.41798	4.74369
	6.1123	56.5243	27.8565	14.2173			0.727273	8.21818	8.98461	0.909091	6.03077			0.548896	0.241325	3.08044	2.86987
	13.5716	35.8143	34.7131	15.6715			1.70909	3.09091	5.78462	1.12727	2.09231			1.75552	1.52366	2.75631	4.10726
	7.6926	45.5685	36.5927	19.1394				6.4	5.53846	1.01818	9.23077
	11.2738	40.1175	9.038	12.0676					3.69231	1.74545	1.72308
	25.633	31.9967	16.8748	31.8594									4n	TNF-a qRT-PCR, human
	7.3639	54.893	45.7235	35.3099										Ctrl	LPS	Ctrl	LPS
	5.7479	42.062	22.3073	24.7543		4i	Tlr4 qRT-PCR							-I3C	-I3C	+I3C	+I3C
	35.3954	43.3443	10.2957	12.3625			WT	Ahr-/-	WT	Ahr-/-				0.993865	2.54251	0.822962	2.07976
	11.5342	49.0532	25.412	12.5209			-I3C	-I3C	+I3C	+I3C				1.0149	2.76862	0.536372	2.15337
	12.6674	31.9989	15.1956	16.4442			0.89644	1.40672	0.799353	1.38924				0.991236	3.62314	0.859772	1.69851
	8.6073	40.976	26.4394	12.8729			0.97411	1.44167	0.640777	1.18392
	9.7662	56.4354	19.477	11.4749			1.1424	1.41982	0.802589	1.38924
	4.9228	44.7423	16.4886	11.0067			0.987055	0.921794	0.815534	1.42419
	8.9505	33.255	10.2314	16.9357			1.08286	0.930531	0.852166	1.2145
	12.1043	60.5507	10.6948	15.2115			1.10405	1.17857	0.675612	1.10091
	21.0644	86.3633	16.0812	17.9654			0.76742	1.35268	0.642655	1.11402
	7.8327	53.467	14.7062	22.9088			1.18644	1.09286	0.760358	1.03538
	44.4251			23.1725			0.859228	1.22411	0.701507
	15.5686			15.4412			0.741964	1.28571
	8.3675						0.80625	1.18661
	10.2979						0.945536	1.29107
	11.2327						0.816964	1.11964
	17.3302						1.23214	1.02857
	12.6345						1.25625	1.15179
	8.2448						0.873214	0.913393
	12.0502						1.35	1.34732
	12.2542						0.977679	1.66071
	28.0532							1.30446
	19.5932
	15.902
	11.4579
	13.1052
	7.018
	23.9946
	18.2129
	23.8271
	18.0488
	15.1025
	27.083
	15.1386
	15.8094
	22.181
	12.7425
	15.9779
	28.9706
	27.6464
	28.6524
	11.2285
	21.2063
	13.8123

## Sheet: Figure 5
5a	Cyp1a1 qRT-PCR					5b	Tnf-a qRT-PCR, enteroids						5c	TUNEL+
	WT	Ahr-/-	WT	Ahr-/-			Ctrl	WT	Ahr-/-	WT	Ahr-/-			Ctrl	WT	Ahr-/-	WT	Ahr-/-
	saline	saline	breast milk	breast milk				LPS	LPS	LPS+breast milk	LPS+breast milk				LPS	LPS	LPS+breast milk	LPS+breast milk
	1.02703	0.857143	1.56757	0.771429			1.09	7	9.18	4	10.38			111	235	564	73	444
	0.918919	0.428571	1.67568	0.385714			0.88	8	9.12	4.5	13.9			12	355	500	67	534
	1.05405	1	1.08108	0.0863			1.99	6.28	7.1	4	11.97			23	493	261	95	440
	1.041	0.0579	1.69	0.0762			2.81							29	545	463	56	463
	1.151	0.3047	2.262	1.0555			1.68							25	440	213	123
	1		1.2199											31		306	31
														3		488	36
																	159
																	41
																	125
5e	Cyp1a1 qRT-PCR					5f	Il6 qRT-PCR						5g	Tnf-a qRT-PCR
	WT	Ahr-/-	WT	Ahr-/-			Ctrl	WT	Ahr-/-	WT	Ahr-/-			Ctrl	WT	Ahr-/-	WT	Ahr-/-
	saline	saline	breast milk	breast milk				LPS	LPS	LPS+breast milk	LPS+breast milk				LPS	LPS	LPS+breast milk	LPS+breast milk
	0.471698	1.61539	1.88679	1.38461			1.234	20	29.7952	10	29.7952			1.09	7	9.18	4	10.38
	0.943396	0.923077	1.79245	1.15385			0.98	19	29.7952	9.43	49.6586			0.88	8	9.12	4.5	13.9
	0.849057	0.923077	1.98113	1.38461			0.76	19.4	59.5903	12.08	44.6927			1.99	6.28	7.1	4	11.97
	0.660377	0.923077	1.22642	1.15385			0.65	17	19.8634	7.53				2.81
	1.32075	0.692308	2.26415	0.692308			1.32	15.2		13.2				1.68
	0.849057	0.923077	0.943396				1.11732	10.543
	1.13207		1.50943				0.670391
	0.660377		1.41509				0.722533
	1.32075		1.13207				1.48976
5i	NEC score			5j	Il6 qRT-PCR			5k	Tnf-a qRT-PCR			5l	Tlr4 qRT-PCR
	WT	Ahr-/-			WT	Ahr-/-			WT	Ahr-/-			WT	Ahr-/-
	NEC+breast milk	NEC+breast milk			NEC+breast milk	NEC+breast milk			NEC+breast milk	NEC+breast milk			NEC+breast milk	NEC+breast milk
	1	3			2.94152	49.3094			1.51805	2.25659			0.954987	1.58368
	2	3			1.24199	24.6146			0.474326	1.62155			1.01099	1.56875
	2	2.5			0.615595	58.8019			1.98124	2.10859			1.10955	2.52299
	1	2			0.206433	23.8599			0.559696	2.26014			1.31712	1.55083
	2	3			0.191507	2.88361			0.476741	0.569894			0.621973	0.791467
	2	2.5			0.0439333	12.5874			0.159329	2.39878			0.46592	1.43808
		2.5			1.75903				1.83061				1.51947

## Sheet: Figure 6
6b	Luciferase activity									6c	Cyp1a1 qRT-PCR, IEC-6
	0	1.25	2.5	5	10	20	40	80			Ctrl	A18
	(uM A18)	(uM A18)	(uM A18)	(uM A18)	(uM A18)	(uM A18)	(uM A18)	(uM A18)			0.863905	59.2663
	1.15	1.685	2.577	2.741	2.793	3.268	4.349	3.734			1.1361	42.2722
	0.934	1.928	2.491	3.164	4.635	4.799	5.49	4.435			1.0232	33.2663
	1.081										0.976796	25.2308
	1.037
	0.908
	0.89
6d	Cyp1a1 qRT-PCR					6e	Il6 qRT-PCR				6f	Tnf-a qRT-PCR				6g	Tlr4 qRT-PCR
	WT	Ahr-/-	WT	Ahr-/-			Ctrl	LPS	LPS +A18			Ctrl	LPS	LPS +A18			Ctrl	LPS	LPS +A18
	1.41	0.67	3568.59	0.44			0.732802	2.11644	0.631211			0.490637	2.29597	0.572988			1.01452	1.27686	1.09112
	0.24	0.44	902.46	1.11			1.09774	3.27273	0.839748			0.904681	1.86738	1.28973			1.26108	1.70046	1.28903
	0.47	0.44	2079.73	0.89			1.28899	1.65002	0.650805			1.65286	3.19992	1.31553			0.85409	1.60084	0.849323
	0.47	0.67	1039.87	0.42			0.862579	2.65116	1.17005			0.43411	4.03714	1.78462			1.25599	1.46819	0.919018
	2.83	0.44	1524.21	0.73			0.576679		0.713086			1.0281		0.748396			0.757438		1.05906
	1.18	0.67	1859.36	0.48			1.44121					1.48961					0.856885		0.931675
	1.18	0.45	4005.11	1.32			0.762071					1.36948					0.969561
	0.22	0.31	1018.67	0.31			1.38558					0.627273					1.03918
							0.852344					1.00325					0.991256
6i	NEC score			6j	Il6 qRT-PCR			6k	Tnf-a qRT-PCR
	WT	Ahr-/-			WT	Ahr-/-			WT	Ahr-/-
	NEC+A18	NEC+A18			NEC+A18	NEC+A18			NEC+A18	NEC+A18
	1	2			0.391304	1.25561			0.555556	4.41472
	2	3			0.391304	1.2866			0.666667	4.12217
	1	2.5			0.652174	1.26277			0.777778	1.87371
	1	2			1.17391	2.00137			0.666667	2.99794
	1	3			1.69565	1.11982			2.33333	1.49897
	1	2.5				1.62016				2.24846
		2				1.40573				1.49897
6l	CYP1A1 qRT-PCR, human			6m	TNF-a qRT-PCR, human			6n	TLR4 qRT-PCR, human			60	Cyp1a1 qRT-PCR
	Ctrl	A18			LPS	LPS+A18			LPS	LPS+A18			Ctrl	M-A18
	0.978478	2.30541			1.06788	0.652753			1.01582	0.4692			0.538462	30.1538
	1.04327	3.32816			0.949307	0.760396			0.995287	0.571674			0.538462	9.15385
	0.978256	2.21877			0.982812	0.714297			0.988898	0.473187			2.69231	24.2308
													0.538462	100.154
													0.538462	12.9231
													0.538462	12.9231
													1.61539
6p	Il6 qRT-PCR			6q	Tnf-a qRT-PCR			6r	Tlr4 qRT-PCR			6t	NEC score
	NEC	NEC+ M-A18			NEC	NEC+ M-A18			NEC	NEC+ M-A18			NEC	NEC+ M-A18
	2.69136	0.047696			1.7193	0.491228			0.759432	0.518466			3	1
	1.0363	0.060704			0.644737	0.153509			1.89137	0.545618			3	2
	1.3615	0.0867201			0.491228	0.122807			0.928996	0.333989			2.5	2
	0.052032	0.039024			1.04386	0.982456			0.747879	0.267191			2	1
	0.442272	0.13008			1.87281	0.184211			1.31558	0.335501			3	2
	0.718432	0.186448			0.644737	0.214912			0.619936	0.295919			2.5	2
	0.698096				0.583333				0.736808				2.5

## Sheet: Supplementary Figure 1
S1a	Sucrase isomaltase qRT-PCR
	WT	Ahr-/-	AhrΔIEC	AhrΔLys	WT	Ahr-/-	AhrΔIEC	AhrΔLys
	enteroids	enteroids	enteroids	enteroids	peritoneal cells	peritoneal cells	peritoneal cells	peritoneal cells
	0.455344	0.377845	0.363705	1.0377	4.3492e-06	2.2048e-05	1.6709e-05	1.6868e-05
	1.22951	2.46094	0.314085	1.42586	8.4809e-06	1.1846e-05	4.8431e-05	7.801e-06
	1.31515	1.82477	0.415599	0.981826	5.0225e-05	3.3602e-05	1.0807e-05	9.6036e-06
S1b	F4/80 qRT-PCR
	WT	Ahr-/-	AhrΔIEC	AhrΔLys	WT	Ahr-/-	AhrΔIEC	AhrΔLys
	enteroids	enteroids	enteroids	enteroids	peritoneal cells	peritoneal cells	peritoneal cells	peritoneal cells
	0.907829	0.310571	0.416131	1.3943	12159.9	18486.4	20750.7	13688.2
	1.33089	0.44035	1.30941	2.06932	24739.6	20830.1	56995.8	15961
	0.761281	0.448484	1.05222	0.976659	42084.6	22044.8	27676.8	16701.2
S1c	Ahr qRT-PCR, enteroids					S1e	Ahr qRT-PCR, peritoneal cells
	WT	Ahr-/-	AhrΔIEC	AhrΔLys			WT	Ahr-/-	AhrΔIEC	AhrΔLys
	0.997239	0.0009146	0.00176708	1.09815			1.18632	0.00018929	0.82118	0.317457
	0.896037	0.00785821	0.0236325	1.03421			1.14215	0.00166341	0.764979	0.329458
	1.10672	0.0004571	0.0179907	0.609252			0.671526	0.00027786	0.851692	0.204908
S1d	Cyp1a1 qRT-PCR, enteroids					S1f	Cyp1a1 qRT-PCR, peritoneal cells
	WT	Ahr-/-	AhrΔIEC	AhrΔLys			WT	Ahr-/-	AhrΔIEC	AhrΔLys
	+I3C	+I3C	+I3C	+I3C			+I3C	+I3C	+I3C	+I3C
	0.69068	0.00199826	0.0123523	0.493437			0.533667	0.0211093	0.911632	0.133114
	0.861475	0.00334437	0.0379368	1.15456			1.42888	0.011514	0.630104	0.128194
	1.44785	0.00470323	0.00952484	0.507745			1.03745	0.0276344	0.490917	0.300914

## Sheet: Supplementary Figure 2
S1c	Il6 qRT-PCR					S1d	Tnf-a qRT-PCR
	WT	Ahr-/-	AhrΔIEC	AhrΔLys			WT	Ahr-/-	AhrΔIEC	AhrΔLys
	0.836295	1.14844	1.54047	0.23871			1.4745	1.79625	0.316063	1.20012
	0.635162	0.759019	1.79185	0.879471			1.44236	0.317974	0.825855	0.247158
	0.700441	1.00865	0.722132	0.571492			0.708334	0.95152	1.22402	1.42165
	1.60235	0.817147	1.49759	0.711512			1.73727	0.778804	0.341479	0.269457
	0.61405	0.870863	0.755883	0.656251			0.712225	0.103984	1.77166	0.65741
	0.879614	0.649813	1.01369	1.18808			0.739309	1.00933	1.6365	1.43212
	0.941954	0.577407	1.03923	0.97706			1.55835	0.589665	0.766872	1.93376
	0.82109	0.976482	1.20146	0.497859			1.04352	0.717039	0.674536	1.45616
	1.06043	0.834363	0.89196	0.715055			0.361816	1.17869	0.716035	1.11441
	1.51219	0.644064	0.991029				0.161085	0.329934	0.574119
	1.25432	1.10695					0.9489	1.82489
	1.46341	0.866864					0.602722	1.00141
	0.678687	1.33393					1.50962	0.710695
		1.48893						2.32393
S1e	Il6 qRT-PCR					S1f	Tnf-a qRT-PCR
	WT	Ahr-/-	AhrΔIEC	AhrΔLys			WT	Ahr-/-	AhrΔIEC	AhrΔLys
	+I3C	+I3C	+I3C	+I3C			+I3C	+I3C	+I3C	+I3C
	0.876009	0.35902	0.58006	0.279577			1.46905	4.17814	1.336	0.594509
	0.68134	1.00526	0.538627	0.74554			1.03146	2.66937	1.54695	0.594509
	1.36268	0.35902	0.497194	0.838732			1.28151	0.754386	1.54695	1.93215
	1.75202	0.287216	0.787224	0.74554			1.5003	0.696357	1.40632	1.04039
	1.65468	0.287216	0.207164				1.12523	0.348178	0.914108
	0.431835		1.20155				0.835723		1.89853
	0.329018						0.57989
	0.658035						0.682223
	1.25438						0.494612

## Sheet: Supplementary Figure 3
S3a	Cyp1a1 qRT-PCR						S3b	Il6 qRT-PCR
	Ctrl	0	5	10	50			Ctrl	0	5	10	50
		NEC+I3C	NEC+I3C	NEC+I3C	NEC+I3C				NEC+I3C	NEC+I3C	NEC+I3C	NEC+I3C
	1.02903	3.82126	10.3032	38.0416	34.5852			2.4339	13.6423	12.3264	19.069	0.431033
	0.826809	0.997341	2.75835	7.80477	45.1354			0.601581	8.0131	9.27791	1.38846	1.53677
	1.16587	1.43277	4.74892	6.60876	30.8224			0.651206	3.88137	19.859	2.15567	0.59483
	0.978297	1.41189	1.97683	2.55838	75.3969			0.313311	7.68045	41.9411	4.56377	0.319247
	0.652645	6.37163	0.463656	14.8675	15.375			1.87953	20.6787	2.96566	9.58626	0.56925
	1.95035	1.61864	1.86959	32.5761	48.0701			0.832994	3.5023	18.7745	7.13632	0.105389
	0.397005		1.16273	34.5181	21.278			0.287481		5.10966	7.91309	0.434854
			6.37344	33.1717	38.0791					18.4951	3.39616	0.251654
				14.3415	17.7609						1.95002	0.681353
				15.8038	43.4945						2.80884	0.18821
				36.0754	27.4565						3.47227	0.944294
S3c	Tnf-a qRT-PCR						S3e	NEC score
	Ctrl	0	5	10	50			Ctrl	0	5	10	50
		NEC+I3C	NEC+I3C	NEC+I3C	NEC+I3C				NEC+I3C	NEC+I3C	NEC+I3C	NEC+I3C
	1.05937	13.8492	4.08668	5.05661	2.64355			0	3	3	1	1
	0.983535	6.93701	1.74853	2.50526	2.41462			0	3	3	0	0
	0.942543	5.97817	4.90939	1.89293	0.814716			0	3	3	0	0
	1.01455	3.76294	7.18322	2.53324	0.376038			0	3	2	1	0
	1.33751	7.13414	1.92543	5.95244	0.535915			0	3	2	1	0
	0.65372	8.7865	11.5224	6.56509	0.612241			0	3	2	1	0
	1.00877		3.75492	4.32125	0.206462
			4.9444	3.00853	0.603368
				2.58749	1.01725
				2.6007	0.954009
				2.4575	0.632673

## Sheet: Supplementary Figure 4
S4a	Cyp1a1 qRT-PCR					S4b	Il6 qRT-PCR					S4c	Tnf-a qRT-PCR
	Ctrl	NEC	Ctrl	NEC			Ctrl	NEC	Ctrl	NEC			Ctrl	NEC	Ctrl	NEC
	IL22-/-	IL22-/-	IL22-/-+I3C	IL22-/-+I3C			IL22-/-	IL22-/-	IL22-/-+I3C	IL22-/-+I3C			IL22-/-	IL22-/-	IL22-/-+I3C	IL22-/-+I3C
	0.80597	15.8507	239.507	180.985			1.40476	1.45238	1.09524	0.238095			1.00217	8.7604	1.67953	0.631239
	0.626866	3.98508	383.328	275.104			0.880952	0.928571	1.14286	0.476191			1.24239	4.64856	2.30894	1.802
	1.56716	1.34328	743.149	128.463			0.714286	0.761905	0.738095	0.571429			0.755436	4.28317	1.12777	0.646518
		0.895522	448.567	208.075			0.456	0.714286	0.547619	0.428571			1.43144	3.29146	0.704694	1.53501
		0.358209	346.881	148.478			0.84	0.809524	0.52381	0.261905			1.36563	6.65887	0.435481	0.894736
		11.5075	685.03				1.176	2.28571	0.690476				1.05302	3.34511	2.59668
		2.28358	363.537				1.824	4.28571	0.5				1.10238	6.29681	1.56672
		3.22388	287.597				1.056	1.88095	0.785714				1.02011	2.65426	0.773718
		9.67164					0.816	2.23809					1.10238	6.7294
		0.223881					0.792	1.02381					0.658135	1.94637
		1.43284					0.768	0.97619					0.378428	9.23171
		3.62687					1.272	1.21429					0.888483	5.74272
		2.95522						2.90476						5.64107
		8.8209						1.85714						1.5864
S4e	Th17 flow			S4f	ILC1 flow			S4g	ILC2 flow			S4h	ILC3 flow
	WT	Ahr-/-			WT	Ahr-/-			WT	Ahr-/-			WT	Ahr-/-
	0.08008	0.028665			0.004879	0.001334			0.263179	0.00575			2.13241	0.04646
	0.1143	0.083052			0.013482	0.02059			1.16095	1.18712			5.22053	1.5336
	0.09718	0.117855			0.018216	0.00658251			0.95634	0.237402			5.16879	0.153036
	0.17967	0.14719			0.010512				0.99864				4.29021
	0.154938	0.10633			0.01422				0.28124				6.8335
	0.08154	0.06968			0.0021141				0.108315				2.03058
		0.07215
		0.157248
		0.109956
S4j	FITC-dextran					S4k	CD45 cells					S4l	Ly6G cells					S4m	Ly6G cells %
	Ctrl	NEC	Ctrl	NEC			Ctrl	NEC	Ctrl	NEC			Ctrl	NEC	Ctrl	NEC			Ctrl	NEC	Ctrl	NEC
	WT	WT	Ahr-/-	Ahr-/-			WT	WT	Ahr-/-	Ahr-/-			WT	WT	Ahr-/-	Ahr-/-			WT	WT	Ahr-/-	Ahr-/-
	13.478	19.086	16.91	21.435			35776	157875	62934	169661			122	4153	313	4007			0.34	2.63	0.5	2.36
	10.336	14.776	16.667	13.563			46622	66497	66697	117480			206	1666	327	3665			0.44	2.51	0.49	3.12
	9.237	21.942	9.535	20.096			31397	68947	69929	86714			173	1851	347	1101			0.55	2.68	0.5	1.27
	9.043	11.937	11.468	17.583			50992	69350	77522	111975			270	1590	252	2319			0.53	2.29	0.33	2.07
	9.886	21.869	6.981	18.267			49022		33248				196		335				0.4		1.01
	9.391	15.969	8.806	25.491			43931						214						0.49
	10.261	24.397	11.948	15.734
	15.886	14.406		23.237
	10.864			22.43
	11.138			19.976
	11.205
	7.148
	14.991
	6.819

[truncated: 1 more sheets: Supplementary Figure 5]
